# Supplementary material for: Gaps and complex structurally variant loci in phased genome assemblies
Source: Genome Res. 2023 Apr;33(4):496–510. doi: 10.1101/gr.277334.122 (PMC10234299; doi:10.1101/gr.277334.122)
Supplement: Supplemental Material [file supp_gr.277334.122_Supplemental_Code.zip]

Archive with 1 entries (1 files):
- processAssemblyAlignments_functions.R
